# Supplementary material for: Research on fracture mechanism of rock mass with orthogonal cracks under uniaxial compression
Source: PLoS One. 2026 Jul 7;21(7):e0351735. doi: 10.1371/journal.pone.0351735 (PMC13340758; doi:10.1371/journal.pone.0351735)
Supplement: S1 File — (XLS) [file pone.0351735.s001.xls]

## Sheet: Sheet1
Loading step	α=0°	α=15°	α=30°	α=45°	α=60°	α=75°	α=90°
0	0	0	0	0	0	0	0
1	0	0	0	0	0	0	0
2	0.827587	0.895916	0.904003	0.914379	0.906898	0.889297	0.77233
3	1.65517	1.79183	1.80801	1.82876	1.8138	1.77859	1.54466
4	2.48235	2.68747	2.71201	2.74314	2.72069	2.66789	2.3156
5	3.30749	3.58289	3.61601	3.65751	3.6259	3.55719	3.08481
6	4.13114	4.47556	4.52001	4.57189	4.5308	4.44272	3.85291
7	4.95358	5.36634	5.41073	5.48295	5.43262	5.32878	4.61472
8	5.77184	6.25192	6.30769	6.38945	6.3274	6.20947	5.37401
9	6.58902	7.14039	7.20521	7.2959	7.22266	7.08641	6.106
10	7.40553	8.01847	8.09721	8.20088	8.11991	7.96545	6.85693
11	8.20811	8.89899	8.99037	9.10579	9.0123	8.83574	7.59276
12	9.00734	9.77304	9.87837	9.99472	9.90636	9.65416	8.33207
13	9.7909	10.6093	10.7368	10.874	10.7964	10.5176	9.02747
14	10.5844	11.4747	11.6129	11.7529	11.6548	11.3628	9.74594
15	11.3816	12.3293	12.4905	12.6288	12.5429	12.1895	10.4657
16	12.1618	13.1896	13.3304	13.4986	13.3923	13.0287	11.1719
17	12.9245	14.0381	14.1755	14.3631	14.2565	13.8511	11.8057
18	13.6767	14.8697	15.0214	15.2003	15.098	14.6951	12.4919
19	14.4371	15.7036	15.779	16.0462	15.93	15.5099	13.1942
20	15.1794	16.5186	16.6118	16.8886	16.7754	16.2989	13.8694
21	15.8974	17.2267	17.4027	17.7246	17.5708	17.1028	14.5569
22	16.644	18.0023	18.2391	18.561	18.4188	17.8862	14.8518
23	17.3755	18.7941	19.0567	19.3965	19.2365	18.6809	15.5412
24	18.0799	19.5931	19.8419	20.2199	20.0508	19.2799	16.1727
25	18.7913	20.3607	20.6585	21.0342	20.8326	19.9293	16.7793
26	19.4628	21.0627	21.4343	21.8257	21.4868	20.673	17.28
27	20.1542	21.7743	22.096	22.6248	22.2658	19.8773	13.7867
28	18.9614	15.95	22.8825	23.3714	23.0626	20.5397	14.0963
29	19.5886	16.502	22.8293	24.12	23.85	21.107	14.4324
30	20.0835	16.5272	23.5746	24.8888	24.5585	19.0492	14.8433
31	16.8768	13.1421	24.2539	25.6161	25.2992	19.6537	15.2132
32	17.3629	13.3637	24.9916	26.2806	25.8506	20.1993	14.9627
33	16.9502	7.2873	25.6862	26.9804	21.9988	20.6454	13.6829
34	17.4673	7.2983	22.256	27.6713	10.6517	21.1848	13.7911
35	17.9554		22.9092	28.3218	8.87701	13.3943	13.9765
36	18.3389		9.24912	29.0183	9.12675	11.8792	14.2632
37	18.6282		10.0763	29.705	9.08186	12.115	13.8846
38	18.6869		9.47625	30.0493		12.3816	4.17311
39	19.0539		9.47625	30.645		12.6862	4.23955
40	19.3028			31.0663		10.9405	4.34869
41	5.23702			31.6712		11.0576	4.26726
42	5.27558			32.1428		11.3194	4.30555
43				10.4218		10.2955	4.30842
44				10.6449		6.98332	4.18161
45				10.8736		7.05118	4.32068
46				11.0537
47				11.2498
